# Supplementary material for: Superficial vs. Deep Venous System in DIEP Flaps: Lessons from 25 Years of CTA-Guided Planning
Source: J Clin Med. 2025 Aug 24;14(17):5972. doi: 10.3390/jcm14175972 (PMC12429580; doi:10.3390/jcm14175972)
Supplement: Supplementary file 1 [file jcm-14-05972-s001.zip]

Archive with 1 entries (1 files):
- jcm-3807186-supplementary.pdf
